# Supplementary material for: Synthesis and Biological Evaluation of Novel Furopyridone Derivatives as Potent Cytotoxic Agents against Esophageal Cancer
Source: Int J Mol Sci. 2024 Sep 5;25(17):9634. doi: 10.3390/ijms25179634 (PMC11395057; doi:10.3390/ijms25179634)
Supplement: Supplementary file 1 [file ijms-25-09634-s001.zip]

Archive with 1 entries (1 files):
- ijms-3125728-supplementary.pdf
